# Supplementary material for: A neurodegenerative disease landscape of rare mutations in Colombia due to founder effects
Source: Genome Med. 2022 Mar 8;14:27. doi: 10.1186/s13073-022-01035-9 (PMC8902761; doi:10.1186/s13073-022-01035-9)
Supplement: Supplementary file 2 — Additional file 2: Table S1. Demographic information of the included cohorts and their respective sub-cohorts. [file 13073_2022_1035_MOESM2_ESM.xlsx]

## Sheet: Additional file 1 Table S1
Additional file 1: Table S1
Demographic information of the included cohorts and their respective sub-cohorts:
AD: Alzheimer’s disease, FTLD-MND: frontotemporal lobar degeneration and motor neuron disorder, EOD: Early onset dementia not otherwise specified.
AAO: Age at onset, ** Age at evaluation. UNK: Uncalled APOE genotype
Cohort	Diagnosis	n	AAO		Female		APOE genotype
			mean	range	n	%	ϵ2/ϵ2		ϵ2/ϵ3		ϵ2/ϵ4		ϵ3/ϵ3		ϵ3/ϵ4		ϵ4/ϵ4		UNK
							n	%	n	%	n	%	n	%	n	%	n	%	n	%
AD (n=376)	Dementia due to Alzheimer's disease	343	58.9	30 - 90	227	66.2	-	-	11	3.207	4	1.16618	156	45.481	125	36.4431	46	13.4111	1	0.291545
	Logopenic variant of primary progressive aphasia [lvPPA]	3	60.3	54 - 69	2	66.7	-	-	-	-	-	-	1	33.3333	-	-	2	66.6667	-	-
	Mild cognitive impairment	3	64.6	61 - 67	3	100	-	-	-	-	-	-	1	33.3333	1	33.3333	1	33.3333	-	-
	Asymptomatic carriers of pathogenic PSEN1 variants	27	30.5**	14-60**	17	63	-	-	4	14.8148	-	-	10	37	13	48.1481	-	-	-	-
FTLD-MND (n= 197)	Amyotrophic lateral sclerosis	30	52.1	21 - 71	14.01	46.7	-	-	2	6.66667	-	-	24	80	4	13.3333	-	-	-	-
	Corticobasal Degeneration	13	58.8	47 - 73	6.994	53.8	-	-	2	15.3846	-	-	7	53.8462	4	30.7692	-	-	-	-
	Frontotemporal dementia, Behavioral variant [ bvFTD]	78	59	35 - 78	39	50	-	-	5	6.41026	-	-	47	60.2564	19	24.359	7	8.97436	-	-
	Primary progressive aphasia-semantic variant (svPPA)	24	60	45 - 82	10.008	41.7	1	4.16667	4	16.6667	-	-	12	50	7	29.1667	-	-	-	-
	Primary progressive aphasia-non-fluent/agrammatic variant (navPPA)	26	60.7	48 - 74	15	57.7	-	-	1	3.84615	-	-	15	57.6923	10	38.4615	-	-	-	-
	Frontotemporal dementia [Right variant]	3	65.3	63 - 67	0.999	33.3	-	-	-	-	-	-	1	33.3333	2	66.6667	-	-	-	-
	Frontotemporal dementia and motor neuron disease	6	66.3	59 - 71	1	16.7	-	-	-	-	-	-	4	66.6667	2	33.3333	-	-	-	-
	Progressive supranuclear palsy	6	59.8	45 - 78	3	50	-	-	-	-	-	-	6	100	-	-	-	-	-	-
	Asymptomatic carriers of pathogenic MAPT and TARDBP variants	11	62**	43-77**	2.002	18.2	-	-	4	36.3636	-	-	6	54.5455	1	9.09091	-	-	-	-
EOD (n= 73)	Bipolar Disorder without cognitive impairment	7	51.2**	34-58**	3.997	57.1	-	-	-	-	-	-	5	71.4286	2	28.5714	-	-	-	-
	Bipolar Disorder + Dementia	13	61.3	51 - 75	10.998	84.6	-	-	-	-	-	-	9	69.2308	4	30.7692	-	-	-	-
	Neuronal Ceroid Lipofuscinosis 4B (CLN4B)	3	32.3	30 - 34	3	100	-	-	-	-	-	-	3	100	-	-	-	-	-	-
	Early Oset Dementia, Unspecified	40	55.1	25 - 66	28	70	-	-	2	5	-	-	15	37.5	12	30	11	27.5	-	-
	Hereditary leucoencephalopathy with Spheroid bodies	1	48	-	1	100	-	-	-	-	-	-	-	-	1	100	-	-	-	-
	Lewy Body Disease	3	59.3	55 - 67	0.999	33.3	-	-	-	-	-	-	1	33.3333	1	33.3333	1	33.3333	-	-
	Parkinson's Disease	2	57.5	55 - 60	-	-	-	-	-	-	-	-	2	100	-	-	-	-	-	-
	Primary lateral sclerosis + optic atrophy + dementia	4	54**	47-61**	1	25	-	-	-	-	-	-	4	100	-	-	-	-	-	-
Healthy (n = 254)	Healthy - Related to a patient with neurodegenerative disease	168	54.8**	14-85**	111	66.0714	-	-	16	9.52381	-	-	97	57.7381	51	30.3571	4	2.38095	-	-
	Healthy - Unrelated	86	80.5**	51-101**	48	55.814	2	2.32558	9	10.4651	1	1.16279	62	72.093	10	11.6279	-	-	2	2.32558
		900	-	-	549	61	3	0.333333	60	6.66667	5	0.555556	488	54.2222	269	29.8889	72	8	3	0.333333
