# Supplementary material for: A neurodegenerative disease landscape of rare mutations in Colombia due to founder effects
Source: Genome Med. 2022 Mar 8;14:27. doi: 10.1186/s13073-022-01035-9 (PMC8902761; doi:10.1186/s13073-022-01035-9)
Supplement: Supplementary file 3 — Additional file 3: Table S2. Demographic information of the probands from included cohorts and their respective sub-cohorts. [file 13073_2022_1035_MOESM3_ESM.xlsx]

## Sheet: Additional file 2 Table S2
Additional file 2: Table S2
Demographic information of the probands from included cohorts and their respective sub-cohorts:
AD: Alzheimer’s disease, FTLD-MND: frontotemporal lobar degeneration and motor neuron disorder, EOD: Early onset dementia not otherwise specified.
AAO: Age at onset, ** Age at evaluation. UNK: Uncalled APOE genotype
Cohort	Diagnosis	n	AAO		Female		APOE genotype
			mean	range	n	%	ϵ2/ϵ2		ϵ2/ϵ3		ϵ2/ϵ4		ϵ3/ϵ3		ϵ3/ϵ4		ϵ4/ϵ4		UNK
							n	%	n	%	n	%	n	%	n	%	n	%	n	%
AD (n=267)	Dementia due to Alzheimer's disease	262	59.171	34 - 87	180	68.7023	-	-	7	2.67176	2	0.763359	123	46.9466	99	37.7863	31	11.8321	-	-
	Logopenic variant of primary progressive aphasia [lvPPA]	3	60.333	54 - 69	2	66.6667	-	-	-	-	-	-	1	33.3333	-	-	2	66.6667	-	-
	Mild cognitive impairment	2	64	61 - 67	2	100	-	-	-	-	-	-	1	50	1	50	-	-	-	-
FTLD-MND (n=172 )	Amyotrophic lateral sclerosis	28	51.75	21 - 71	12	42.8571	-	-	2	7.14286	-	-	22	78.5714	4	14.2857	-	-	-	-
	Corticobasal Degeneration	12	59	47 - 73	7	58.3333	-	-	2	16.6667	-	-	7	58.3333	3	25	-	-	-	-
	Frontotemporal dementia, Behavioral variant [ bvFTD]	71	58.943	35 - 78	33	46.4789	-	-	5	7.04225	-	-	43	60.5634	16	22.5352	7	0.099	-	-
	Primary progressive aphasia-semantic variant (svPPA)	23	59.696	45 - 82	10	43.4783	1	4.34783	4	17.3913	-	-	12	52.1739	6	26.087	-	-	-	-
	Primary progressive aphasia-non-fluent/agrammatic variant (navPPA)	24	60.75	48 - 74	13	54.1667	-	-	1	4.16667	-	-	13	54.1667	10	41.6667	-	-	-	-
	Frontotemporal dementia [Right variant]	3	65.333	63 - 67	1	33.3333	-	-	-	-	-	-	1	33.3333	2	66.6667	-	-	-	-
	Frontotemporal dementia and motor neuron disease	5	67.6	62 - 71	1	20	-	-	-	-	-	-	3	60	2	40	-	-	-	-
	Progressive supranuclear palsy	6	59.833	45 - 78	3	50	-	-	-	-	-	-	6	100	-	-	-	-	-	-
EOD (n= 51)	Bipolar Disorder + Dementia	10	62.4	51 - 75	8	80	-	-	-	-	-	-	6	60	4	40	-	-	-	-
	Neuronal Ceroid Lipofuscinosis 4B (CLN4B)	1	34	34 - 34	1	100	-	-	-	-	-	-	1	100	-	-	-	-	-	-
	Early Oset Dementia, Unspecified	34	54.645	25 - 66	23	67.6471	-	-	1	2.94118	-	-	12	35.2941	11	32.3529	10	0.294	-	-
	Hereditary leucoencephalopathy with Spheroid bodies	1	48	48 - 48	1	100	-	-	-	-	-	-	-	-	1	100	-	-	-	-
	Lewy Body Disease	3	59.333	55 - 67	1	33.3333	-	-	-	-	-	-	1	33.3333	1	33.3333	1	0.333	-	-
	Parkinson's Disease	1	55	55 - 55	-	-	-	-	-	-	-	-	1	100	-	-	-	-	-	-
	Primary lateral sclerosis + optic atrophy + dementia	1	-	-	-	-	-	-	-	-	-	-	1	100	-	-	-	-	-	-
Healthy (n =76 )	Healthy - Unrelated	76	79.8**	51-101**	44	57.8947	2	2.63158	8	10.5263	1	1.31579	53	69.7368	10	13.1579	-	-	2	2.63158
		566	-	-	342	60.424	3	0.530035	30	5.30035	3	0.530035	307	54.2403	170	30.0353	51	0.090106	2	0.353357
