# Supplementary material for: A neurodegenerative disease landscape of rare mutations in Colombia due to founder effects
Source: Genome Med. 2022 Mar 8;14:27. doi: 10.1186/s13073-022-01035-9 (PMC8902761; doi:10.1186/s13073-022-01035-9)
Supplement: Supplementary file 4 — Additional file 4: Table S3. GenBank accession numbers for the genes reported in the present study. [file 13073_2022_1035_MOESM4_ESM.xlsx]

## Sheet: Additional file 3  Table S3
Additional file 3: Table S3
GenBank accession numbers for the genes reported in the present study
MIM gene accesion number was taken from https://www.omim.org, GeneBank accession was obtained from https://www.ncbi.nlm.nih.gov/refseq
Gene Name	MIM Gene	GenBank Accesion number
ABCA7	605414	NM_019112
ADAM10	602192	NM_001110
ANXA11	602572	NM_001157
APOE	107741	NM_000041
APP	104760	NM_000484
C9ORF72	614260	NM_001256054
CHMP2B	609512	NM_014043
CSF1R	164770	NM_005211
DNAJC5	611203	NM_025219
FIG4	609390	NM_014845
FOXL2	605597	NM_023067
FUS	137070	NM_001170634
GJB2	121011	NM_004004
GRN	138945	NM_002087
HNRNPA2B1	600124	NM_002137
KIF1A	601255	NM_004321
LRRK2	609007	NM_198578
MAPT	157140	NM_005910
NOTCH3	600276	NM_000435
PSEN1	104311	NM_000021
PSEN2	600759	NM_000447
SCN1A	182389	NM_001165963
SOD1	147450	NM_000454
SORL1	602005	NM_003105
SQSTM1	601530	NM_003900
TARDBP	605078	NM_007375
TBK1	604834	NM_013254
TREM2	605086	NM_018965
TRPA1	604775	NM_007332
TUBA4A	191110	NM_006000
TUBB4A	602662	NM_006087
UBQLN2	300264	NM_013444
VCP	601023	NM_007126
