# Supplementary material for: A neurodegenerative disease landscape of rare mutations in Colombia due to founder effects
Source: Genome Med. 2022 Mar 8;14:27. doi: 10.1186/s13073-022-01035-9 (PMC8902761; doi:10.1186/s13073-022-01035-9)
Supplement: Supplementary file 5 — Additional file 5: Table S4. Mitochondrial haplogroups of the probands. [file 13073_2022_1035_MOESM5_ESM.xlsx]

## Sheet: Additional file 4 Table S4
Additional file 4: Table S4
Mitochondrial haplogroups of the probands.
Haplogroup nomenclature according to Phylotree 17. van Oven M, Kayser M. 2009. Updated comprehensive phylogenetic tree of global human mitochondrial DNA variation. Hum Mutat 30(2):E386-E394. http://www.phylotree.org. doi:10.1002/humu.20921
Haplogroup		Subclade	Origin	n	%
L0		L0a	Subsaharian africa	3	0.530035
L1		L1b	West Africa	8	1.41343
		L1c	West and Central Africa	8	1.41343
L2		L2a	Subsaharian africa	7	1.23675
		L2b	West Africa	1	0.176678
		L2c	West Africa	6	1.06007
		L2d	West Africa	1	0.176678
L3		L3b	West-Central Africa	5	0.883392
		L3d	East-Central Africa	3	0.530035
		L3e	West-Central Africa	16	2.82686
		L3f	Northeast Africa/Arabic peninsula	2	0.353357
L4		L4b	East Africa	1	0.176678
M	M1	M1a	North Africa/Middle East/Mediterranean	1	0.176678
		M1b	North Africa/Middle East/Mediterranean	1	0.176678
C	C	C	America	29	5.12367
	C2	C1c	America	3	0.530035
		C1d	America	12	2.12014
D	D1	D1	America	5	0.883392
		D1a	America	2	0.353357
		D1f	America	6	1.06007
	D4	D4h	America	2	0.353357
A	A2	A2	America	28	4.947
		A2a	America	44	7.77385
		A2q	America	15	2.65018
		A2v	America	1	0.176678
		A2w	America	148	26.1484
R	R	R	Arabian peninsula/North africa	1	0.176678
B	B2	B2	America	23	4.0636
		B2b	America	20	3.53357
		B2d	America	133	23.4982
		B2y	America	1	0.176678
H	H	H	Europe	1	0.176678
	H1	H1b	European/Near East/Caucasus/Jewish diaspora groups	6	1.06007
		H1c	European/Near East/Caucasus/Jewish diaspora groups	1	0.176678
		H1e	European/Near East/Caucasus/Jewish diaspora groups	1	0.176678
		H1j	Western europe	1	0.176678
		H14a	European/Near East/Caucasus	1	0.176678
	H2	H20	Eastern Europe and the Caucasus	1	0.176678
	H6	H6a	Eastern Europe and the Caucasus	1	0.176678
V	V1	V1a	Europe	1	0.176678
J	J1	J1b	European/Near East/Caucasus	5	0.883392
		J1c	European	3	0.530035
		J1d	European/Near East/Caucasus	1	0.176678
	J2	J2a	European/Near East/Northern Africa	1	0.176678
T	T2	T2b	Europe/Middle Eas/North Africa.	3	0.530035
U	U2	U2e	Europe	1	0.176678
	U5	U5b	Central Europe	1	0.176678
K	K2	K2a	European/Near East	1	0.176678
				566	100
