# Supplementary material for: A neurodegenerative disease landscape of rare mutations in Colombia due to founder effects
Source: Genome Med. 2022 Mar 8;14:27. doi: 10.1186/s13073-022-01035-9 (PMC8902761; doi:10.1186/s13073-022-01035-9)
Supplement: Supplementary file 6 — Additional file 6: Table S5. Y chromosome haplogroups of the male probands. [file 13073_2022_1035_MOESM6_ESM.xlsx]

## Sheet: Additional file 5 Table S5
Additional file 5: Table S5
Y chromosome haplogroups of the male probands.
Haplogroups classified according to ISOGG Y-DNA Haplogroup Tree 2019-2020
International Society of Genetic Genealogy. Y-DNA Haplogroup Tree 2019, Version: 15.73, Date: 11 July 2020, http://www.isogg.org/tree/ [Date of access: 23 June 2021].
Haplogroup	Subclade	Origin	n	%
E	E1a2	West Africa	3	0.854701
	E1b1	Middle East, Northern Africa	28	13.6752
G	G2a1	Caucasus (Mediterranean basin)	2	0.569801
	G2a2	Caucasus (Mediterranean basin)	4	1.4245
I	I1a2	Northern Europe	2	0.569801
	I1a3	Northern Europe	1	0.2849
	I2a1	Sardinia	4	1.4245
	I2a2	Balkans	2	2.849
J	J1a2	Semitid/Bedouinid Arabids (Mediterranean basin)	12	3.9886
	J2a1	Syrid/Nahrainid Arabids (Mediterranean basin)	10	4.2735
	J2a2	Syrid/Nahrainid Arabids (Mediterranean basin)	3	1.1396
	J2b2	Syrid/Nahrainid Arabids (Mediterranean basin)	3	1.4245
T	T1a1	Iberian	11	4.2735
Q	Q1a2	America	13	5.98291
R	R1b1	West Europe	126	57.265
			224	100
