# Supplementary material for: A neurodegenerative disease landscape of rare mutations in Colombia due to founder effects
Source: Genome Med. 2022 Mar 8;14:27. doi: 10.1186/s13073-022-01035-9 (PMC8902761; doi:10.1186/s13073-022-01035-9)
Supplement: Supplementary file 8 — Additional file 8: Table S6. Pathogenic variants identified in disease causing genes with additional information of the carriers. [file 13073_2022_1035_MOESM8_ESM.xlsx]

## Sheet: Additional file 6 Table S6
Additional file 6: Table S6
Pathogenic variants identified in disease causing genes with additional information of the carriers.
ExAC: ExAC database minor allelic frequency. SIFT scores are D: Deleterious, T: Tolerated. PolyPhen-2 scores are D: Probably Damaging, P: Possibly Damaging, B: Benign. CADD corresponds to the Phred score.
AD: Alzheimer's disease, bvFTD: Behavioral variant of Frontotemporal dementia, navPPA: primary progressive aphasia-non-fluent/agrammatic variant, ALS: Amyotrophic lateral sclerosis, PSP: Progressive supranuclear palsy, EOD: Early onset dementia not otherwise specified, svPPA: primary progressive aphasia-semantic variant , CBD: Corticobasal Degeneration, CLN4B: Neuronal Ceroid Lipofuscinosis 4B, H…
Variants with ** were identified in homozygous states. GenBank transcripts for each gene can be found in Table S3. Ages with ++ correspond to age at evaluation
AMCG: American College of Medical Genetics. NA: Not applicable
ALZHEIMER'S DISEASE GENES
Gene	Coding Change	ExAC	dbSNP/ClinVar	SIFT	POLYPHEN	CADD	ACMG criteria	ACMG Classification	Guerreiro Classification	Diagnosis of Proband	Family History	Local Ancestry
APP	g.(26253828_30011000)dup	0	.	.	.	.	Previously reported pathogenic variant	NA	NA	Amnestic AD	Unknown	European
PSEN1	c.349C>G (p.Pro117Ala)	0	rs63750550	D	P	26.9	Previously reported pathogenic variant	NA	NA	Amnestic AD	Autosomal Dominant	European
	c.356C>T (p. Thr119Ile)	0	rs1566630791	T	P	24.4	Previously reported pathogenic variant	NA	NA	Amnestic AD	Autosomal Dominant	European
	c.428T>C (p. Ile143Thr)	0	rs63750004	D	D	26.8	Previously reported pathogenic variant	NA	NA	Amnestic AD	Autosomal Dominant	European
	c.485T>G (p. Ile162Ser)	0	rs1898533739	D	D	32	PP1,PM2, PP2, PP3	Likely pathogenic	Definite Pathogenic	Amnestic AD	Autosomal Dominant	Native American
	c.488A>G (p. His163Arg)	0	rs63750590	T	B	23.4	Previously reported pathogenic variant	NA	NA	Amnestic AD	Autosomal Dominant	European
	c.667C>A (p. Gln223Lys)	0	rs1898776259	D	D	33	PP1,PM2, PM5, PP3, PP2	Pathogenic	Definite Pathogenic	Amnestic AD	Autosomal Dominant	Native American
	c.782C>T (p.Val261Ala)	0	SCV001751539	D	P	25.9	PM2, PM5, PP2, PP3	Likely pathogenic	Probable pathogenicity	Amnestic AD	Sporadic	Unknown
	c.791C>T (p. Pro264Leu)	0	rs63750301	D	D	35	Previously reported pathogenic variant	NA	NA	Amnestic AD	Autosomal Dominant	Native American
										Amnestic AD	Autosomal Dominant	Native American
										Amnestic AD	Autosomal Dominant	Native American
	c.839A>C (p.Glu280Ala)	0	rs63750231	D	D	29.3	Previously reported pathogenic variant	NA	NA	Amnestic AD	Autosomal Dominant	European
	c.851C>T (p.Pro284Leu)	0	rs63750863	D	D	33	Previously reported pathogenic variant	NA	NA	Spastic paraparesis	Autosomal Dominant	European
	c.1247T>C (p.Ile416Thr)	0	SCV001751540	D	P	25.9	Previously reported pathogenic variant	NA	NA	Amnestic AD	Autosomal Dominant	African
PSEN2	c.487C>T (p.Arg163Cys)	0	rs200931244	D	D	35	PS4, PM2, PP2, PP3	Likely pathogenic	Probable pathogenicity	Amnestic AD	Positive	African
FTLD GENES
Gene	Coding Change	ExAC	dbSNP/ClinVar	SIFT	POLYPHEN	CADD	ACMG criteria	ACMG Classification		Diagnosis of Proband	Family History	Local Ancestry
MAPT	c.902C>T (p.Pro301Leu)	0	rs63751273	D	D	34	Previously reported pathogenic variant	NA		bvFTD	Autosomal Dominant	European
	c.1189C>T (p.Pro397Ser)	0	rs1295855402	D	D	25	Previously reported pathogenic variant	NA		bvFTD	Autosomal Dominant	European
										bvFTD	Autosomal Dominant	European
										bvFTD	Autosomal Dominant	European
C9ORF72	(GGGGCC)n Repeat Expansion	0	rs143561967	.	.	.	Previously reported pathogenic variant	NA		bvFTD	Sporadic	European
GRN	c.709-2A>G (p.Ala237fs)	0	rs63750548	.	.	23.1	Previously reported pathogenic variant	NA		navPPA	Autosomal dominant	European
TBK1	c.1257_1258del (p.Val421Cfs*26)	0	rs1392685429	.	.	.	PVS1, PS4, PM2, PM4	Pathogenic		bvFTD	Positive	European
										Atypical AD	Positive	European
	c.1717C>T (p.Arg573Cys)**	3.329e-05	rs772820487	T	D	29.6	PS4, PM1, PM5, PP1, PP3	Pathogenic		Atypical AD	Positive	European
TARDBP	c.881G>T (p.Gly294Val)	8.24e-06	rs80356721	T	P	18.89	Previously reported pathogenic variant	NA		ALS	Positive	European
	c.1147A>G (p.Ile383Val)	8.65e-06	rs80356740	T	B	0.308	Previously reported pathogenic variant	NA		bvFTD	Autosomal Dominant	European
ALS GENES
Gene	Coding Change	ExAC	dbSNP/ClinVar	SIFT	POLYPHEN	CADD	ACMG criteria	ACMG Classification		Diagnosis of Proband	Family History	Local Ancestry
ANXA11	c. 904C>T (p.Arg302Cys)	4.12e-05	rs142183550	D	D	31	PS4, PM1, PP2, PP3	Likely pathogenic		svPPA	Positive	Native American
FIG4	c.122T>C (p.Ile41Thr)**	0.001	rs121908287	D	D	26.5	Previously reported pathogenic variant	NA		PSP	Unknown	European
HNRNPA2B1	c.965G>A (p.Gly322Glu)	0	SCV001751542	D	D	23.6	PM1, PM2, PP2, PP3	Likely Pathogenic		bvFTD	Sporadic	Native American
SOD1	c.63C>G (p.Phe21Leu)	0	rs1555836170	T	D	22.9	PS3, PS4, PM2, PP2, PP3	Pathogenic		navPPA	Sporadic	Native American
SQSTM1	c.1175C>T:p.Pro392Leu	0.0009	rs104893941	D	B	34	Previously reported pathogenic variant	NA		Amnestic AD	Positive	European
										Amnestic AD	Sporadic	European
										Amnestic AD	Positive	European
										Amnestic AD	Positive	European
										Amnestic AD	Positive	European
										Amnestic AD	Positive	European
										svPPA	Positive	European
										svPPA	Sporadic	European
										navPPA	Positive	European
										CBD	Positive	European
										PSP	Sporadic	European
										Healthy	NA	European
										Healthy	NA	European
TUBA4A	c.820C>G (p.Pro274Ala)	0	rs1241875438	.	D	23.8	PM2, PP1, PP2, PP3	Likely Pathogenic		bvFTD	Autosomal Dominant	Native American
										EOD	Postivie	Native American
TUBB4A	c.811G>A (p.Ala271Thr)	3.992e-06	rs587777074	.	P	22.8	Previously reported pathogenic variant	NA		ALS	Positive	Native American
UBQLN2	c.724G>A (p.Ala242Thr)	0	SCV001751543	D	D	25.9	PM1, PM2,PP2, PP3	Likely Pathogenic		bvFTD	X-linked	Unknown
OTHER NEURODEGENERATION ASOCIATED GENES
Gene	Coding Change	ExAC	dbSNP/ClinVar	SIFT	POLYPHEN	CADD	ACMG criteria	ACMG Classification		Diagnosis of Proband	Family History	Local Ancestry
DNAJC5	c.347T>G (p.Leu116Arg)	0	SCV001751544	D	P	27.2	PS3, PM1, PM2, PM5, PP1, PP2, PP3, PP4	Pathogenic	-	CLN4B	Autosomal Dominant	African
CSF1R	c.2068G>A (p.Gly690Ser)	1.65e-05	rs141866247	T	D	23.1	PM1, PP2, PP3	Likely Pathogenic	-	HDLS	Positive	Native American
LRRK2	c.4334C>G (p.Ser1445Cys)	0	rs1945001552	T	P	24.3	PS3, PM1, PM2, PP3	Likely Pathogenic		PD	Positive	European
	c.6055G>A (p.Gly2019Ser)	0.0004	rs34637584	D	D	35	Previously reported pathogenic variant	NA		Amnestic AD	Positive	European
