# Supplementary material for: A neurodegenerative disease landscape of rare mutations in Colombia due to founder effects
Source: Genome Med. 2022 Mar 8;14:27. doi: 10.1186/s13073-022-01035-9 (PMC8902761; doi:10.1186/s13073-022-01035-9)
Supplement: Supplementary file 9 — Additional file 9: Table S7. Phenotypic information of the carriers of pathogenic variants in disease causing genes. [file 13073_2022_1035_MOESM9_ESM.xlsx]

## Sheet: Additional file 7 Table S7
Additional file 7: Table S7
Phenotypic information of the carriers of pathogenic variants in disease causing genes.
Variants with ** were identified in homozygous states. GenBank transcripts for each gene can be found in Table S3. Ages with ++ correspond to age at evaluation
AD: Alzheimer's disease, bvFTD: Behavioral variant of Frontotemporal dementia, navPPA: primary progressive aphasia-non-fluent/agrammatic variant, ALS: Amyotrophic lateral sclerosis, PSP: Progressive supranuclear palsy, EOD: Early onset dementia not otherwise specified, svPPA: primary progressive aphasia-semantic variant , CBD: Corticobasal Degeneration, CLN4B: Neuronal Ceroid Lipofuscinosis 4B, H…
Detailed phenotypic information of c.839A>C (p.Glu280Ala) and c.1247T>C (p.Ile416Thr) has been previously published elsewhere.
The family assesment phenotypes correspond to the symptomatic family members sequenced in the present study: Individuals with the phenotype/ symptomatic subjects in th present study
Cognitive Symptoms: Memory decline, language impairment, disorientation, executive dysfunction or visuospatial dysgnosia.
Psychiatric symptoms: Depression, anxiety, irritability, aggressiveness, hallucinations, delusions, apathy or disinhibition.
Other Motor Symptoms: Postural instability, frequent falls, cerebellar signs, vertical gaze limitation, dystonia, signs of upper or lower motor neuron degeneration.
Atypical symptoms: Hemineglect, hemisomatognosia, agrafesthesia, alien hand or apraxia.
ALZHEIMER'S DISEASE GENES
Gene	Coding Change	Proband Assesment					Family Assesment
		Diagnosis	First Symptom	Age at First Symptom	AAO Dementia	APOE	Number of Symptomatic Subjects	Cognitive Symptoms	Psychiatric Symptoms	Myoclonus or seizures	Other Motor Symptoms	Atypical Symptoms
APP	g.(26253828_30011000)dup	Amnestic AD	Memory impairment	57	57	E3/E4	1	1/1	1/1	1/1	0/1	0/1
PSEN1	c.349C>G (p.Pro117Ala)	Amnestic AD	Memory impairment	32	34	E3/E3	3	3/3	1/3	2/3	0/3	0/3
	c.356C>T (p. Thr119Ile)	Amnestic AD	Memory impairment	57	62	E3/E3	4	4/4	3/4	0/4	0/4	0/4
	c.428T>C (p. Ile143Thr)	Amnestic AD	Memory impairment	33	36	E3/E4	2	2/2	1/2	1/2	0/2	0/4
	c.485T>G (p. Ile162Ser)	Amnestic AD	Memory impairment	48	53	E3/E3	2	2/2	2/2	0/2	0/2	0/2
	c.488A>G (p. His163Arg)	Amnestic AD	Memory impairment	45	45	E3/E3	2	2/2	2/2	2/2	0/2	0/2
	c.667C>A (p. Gln223Lys)	Amnestic AD	Memory impairment	40	40	E3/E4	2	2/2	2/2	0/2	0/2	0/2
	c.782C>T (p.Val261Ala)	Amnestic AD	Memory impairment	38	40	E3/E3	1	1/1	1/1	1/1	0/1	0/1
	c.791C>T (p. Pro264Leu)	Amnestic AD	Memory impairment	49	52	E3/E3	2	2/2	1/2	0/2	0/2	0/2
		Amnestic AD	Memory impairment	46	46	E3/E4	1	1/1	1/1	0/1	0/1	0/1
		Amnestic AD	Memory impairment	51	56	E3/E3	5	4/4	1/4	0/4	0/4	0/4
	c.851C>T (p.Pro284Leu)	Spastic paraparesis	Difficulty in walking	34	37	E3/E3	3	2/3	3/3	0/3	2/3	0/3
PSEN2	c.487C>T (p.Arg163Cys)	Amnestic AD	Memory impairment	48	50	E3/E4	1	1/1	1/1	1/1	0/1	0/1
FTLD GENES
Gene	Coding Change	Proband Assesment					Family Assesment
		Diagnosis	First Symptom	Age at First Symptom	AAO Dementia	APOE	Number of Symptomatic Subjects	Cognitive Symptoms	Psychiatric Symptoms	Myoclonus or seizures	Other Motor Symptoms	Atypical Symptoms
MAPT	c.902C>T (p.Pro301Leu)	bvFTD	Behavior and/or personality changes	44	45	E3/E3	2	2/2	2/2	1/2	0/2	0/2
	c.1189C>T (p.Pro397Ser)	bvFTD	Behavior and/or personality changes	39	39	E3/E3	1	1/1	1/1	1/1	0/1	0/1
		bvFTD	Behavior and/or personality changes	47	49	E3/E4	1	1/1	1/1	0/1	0/1	0/1
		bvFTD	Behavior and/or personality changes	54	56	E2/E3	6	6/6	6/6	1/6	0/1	0/1
C9ORF72	(GGGGCC)n Repeat Expansion	bvFTD	Behavior and/or personality changes	47	50	E3/E3	1	1/1	1/1	1/1	1/1	1/1
GRN	c.709-2A>G (p.Ala237fs)	navPPA	Language impairment	65	65	E3/E3	1	1/1	0/1	0/1	0/1	0/1
TBK1	c.1257_1258del (p.Val421Cfs*26)	bvFTD	Behavior and/or personality changes	60	60	E3/E4	3	1/1	1/1	0/1	0/1	0/1
		Atypical AD	Memory impairment	45	45	E3/E4	1	1/1	0/1	1/1	0/1	0/1
	c.1717C>T (p.Arg573Cys)**	Atypical AD	Memory impairment	54	55	E3/E3	2	2/2	1/2	1/2	1/2	0/2
TARDBP	c.881G>T (p.Gly294Val)	ALS	Motoneuronal Disease	61	61	E3/E4	1	0/1	0/1	0/1	1/1	0/1
	c.1147A>G (p.Ile383Val)	bvFTD	Behavior and/or personality changes	52	52	E3/E3	4	1/4	4/4	0/4	1/4	0/4
ALS GENES
Gene	Coding Change	Proband Assesment					Family Assesment
		Diagnosis	First Symptom	Age at First Symptom	AAO Dementia	APOE	Number of Symptomatic Subjects	Cognitive Symptoms	Psychiatric Symptoms	Myoclonus or seizures	Other Motor Symptoms	Atypical Symptoms
ANXA11	c. 904C>T (p.Arg302Cys)	svPPA	Language impairment	49	49	E3/E3	1	1/1	0/1	0/1	0/1	0/1
FIG4	c.122T>C (p.Ile41Thr)**	PSP	Falling	57	59	E3/E3	1	1/1	1/1	0/1	1/1	0/1
HNRNPA2B1	c.965G>A (p.Gly322Glu)	bvFTD	Behavior and/or personality changes	59	59	E3/E3	1	1/1	1/1	1/1	0/1	0/1
SOD1	c.63C>G (p.Phe21Leu)	navPPA	Memory impairment	60	62	E3/E4	1	1/1	0/1	0/1	0/1	0/1
SQSTM1	c.1175C>T:p.Pro392Leu	Amnestic AD	Memory impairment	46	47	E4/E4	1	1/1	1/1	0/1	0/1	0/1
		Amnestic AD	Memory impairment	61	62	E3/E3	1	1/1	1/1	0/1	0/1	1/1
		Amnestic AD	Memory impairment	73	75	E3/E4	1	1/1	1/1	0/1	0/1	1/1
		Amnestic AD	Memory impairment	57	62	E3/E4	1	1/1	1/1	0/1	0/1	0/1
		Amnestic AD	Memory impairment	74	74	E3/E4	1	1/1	1/1	0/1	0/1	0/1
		Amnestic AD	Memory impairment	59	63	E3/E3	1	1/1	0/1	0/1	0/1	0/1
		svPPA	Language impairment	73	73	E3/E4	1	1/1	1/1	0/1	0/1	0/1
		svPPA	Language impairment	75	76	E3/E3	1	1/1	1/1	0/1	0/1	0/1
		navPPA	Language impairment	48	48	E2/E3	1	1/1	1/1	0/1	0/1	0/1
		CBD	Memory impairment	49	49	E3/E4	1	1/1	1/1	0/1	1/1	1/1
		PSP	Behavior and/or personality changes	61	61	E3/E3	1	1/1	1/1	0/1	1/1	1/1
		Healthy	Healthy		84++	E3/E4	1	0/1	0/1	0/1	0/1	0/1
		Healthy	Healthy		85++	E3/E3	1	0/1	0/1	0/1	0/1	0/1
TUBA4A	c.820C>G (p.Pro274Ala)	bvFTD	Behavior and/or personality changes	57	57	E3/E4	1	1/1	1/1	1/1	0/1	0/1
		EOD	Memory impairment	56	57	E3/E3	1	1/1	1/1	0/1	0/1	0/1
TUBB4A	c.811G>A (p.Ala271Thr)	ALS	Motoneuronal Disease	52	52	E3/E3	1	1/1	1/1	0/1	1/1	0/1
UBQLN2	c.724G>A (p.Ala242Thr)	bvFTD	Behavior and/or personality changes	69	69	E3/E3	1	1/1	1/1	0/1	0/1	0/1
OTHER NEURODEGENERATION ASOCIATED GENES
Gene	Coding Change	Proband Assesment					Family Assesment
		Diagnosis	First Symptom	Age at First Symptom	AAO Dementia	APOE	Number of Symptomatic Subjects	Cognitive Symptoms	Psychiatric Symptoms	Myoclonus or seizures	Other Motor Symptoms	Atypical Symptoms
DNAJC5	c.347T>G (p.Leu116Arg)	CLN4B	Seizures	31	32	E3/E3	3	3/3	2/3	3/3	1/3	0/3
CSF1R	c.2068G>A (p.Gly690Ser)	HDLS	Memory impairment	44	48	E3/E4	1	1/1	1/1	1/1	0/1	0/1
LRRK2	c.4334C>G (p.Ser1445Cys)	PD	Bradykinesia	55	55	E3/E3	1	0/1	1/1	0/1	1/1	0/1
	c.6055G>A (p.Gly2019Ser)	Amnestic AD	Memory impairment	59	60	E3/E3	1	1/1	1/1	0/1	0/1	0/1
