# Supplementary material for: A neurodegenerative disease landscape of rare mutations in Colombia due to founder effects
Source: Genome Med. 2022 Mar 8;14:27. doi: 10.1186/s13073-022-01035-9 (PMC8902761; doi:10.1186/s13073-022-01035-9)
Supplement: Supplementary file 10 — Additional file 10: Table S8. Neuropsychological battery performance in MAPT c.1189C>T (p.Pro397Ser) carriers vs non-carriers according to their age groups and clinical diagnosis. [file 13073_2022_1035_MOESM10_ESM.xlsx]

## Sheet: Additional file 8 Table S8
Additional file 8: Table S8
Neuropsychological battery performance in MAPT c.1189C>T (p.Pro397Ser) carriers vs non-carriers according to their age groups and clinical diagnosis.
MMSE: Minimental State Examination, TMT: Trail making test, WCST Wisconsin Card Sorting Test, GDS: Global Deterioration Scale
Results are represented as standard deviations (SD) from the expected score. Scores are corrected for age and schooling.
0: within normal range, -1: between -1 and -2 SD, -2: between -2 and -3 SD, -3: more than -3 SD
		Non Carriers								MAPT c.1189C>T (p.Pro397Ser) Carriers
										No Dementia						Dementia
	Age	50-59				60-69			70+	50-59		60-69				50-59		60-69	70+
MMSE	MMSE	0	0	0	0	0	0	0	-1	0	0	-1	0	0	0	0	-3	0	-3
Language	Semantic Fluency	0	0	0	0	0	0	0	0	0	0	-1	0	0	0	-3	-3	-1	-3
	Abreviated Boston naming	0	0	0	0	0	0	-1	0	0	-2	-1	-1	-1	0	-3	-3	-3	-3
	Phonetic fluency	0	0	0	0	0	0	0	0	0	0	-1	0	0	0	0	0	0	-3
Memory	Cerad 10 word list Recall	0	0	0	0	0	0	0	0	0	-2	-2	-2	0	0	-3	-3	-3	-3
	Praxis recall	0	0	0	0	0	0	0	0	0	0	0	-2	-1	-1	-3	-3	-2	-1
Attention	TMT A correct	-1	0	0	0	0	0	0	0	0	0	0	0	0	-1	0	0	0	0
	TMT A Time	0	0	0	0	0	0	0	0	0	0	0	0	-1	0	0	0	0	-2
Executive function	WCST, correct card placement	0	0	0	0	0	0	0	-3	0	0	0	0	-2	0	0	0	0	-3
	WCST, number of categories	0	0	0	0	0	0	0	-1	0	0	0	0	-1	-1	0	0	0	-1
	WCST, perseverative answers	0	0	0	0	0	0	0	-3	0	-1	0	0	-2	0	0	-1	0	-1
Functionality	GDR	0	0	0	0	0	0	0	-1	0	0	-2	-1	-1	-1	-3	-3	-3	-3
	Lawton & Brody	0	0	0	0	0	0	0	0	0	0	0	0	0	0	-1	0	-1	-1
