# Supplementary material for: A neurodegenerative disease landscape of rare mutations in Colombia due to founder effects
Source: Genome Med. 2022 Mar 8;14:27. doi: 10.1186/s13073-022-01035-9 (PMC8902761; doi:10.1186/s13073-022-01035-9)
Supplement: Supplementary file 11 — Additional file 11: Table S9. Family history of dementia and or motor neuron disease from the 566 probands. [file 13073_2022_1035_MOESM11_ESM.xlsx]

## Sheet: Additional file 9 Table S9
Additional file 9: Table S9
Family history of dementia and or motor neuron disease from the 566 probands.
Positive if at least one 1st or 2nd degree relative presented dementia or motor neuron disease (MND). Autosomal Dominant if at least three first degree relatives suffered from dementia or MND in two generations.
AD: Alzheimer’s disease, FTLD-MND: frontotemporal lobar degeneration and motor neuron disorder, EOD: Early onset dementia not otherwise specified.
lvPPA: Logopenic variant of primary progressive aphasia, bvFTD: Behavioral variant. PPA-F (Semantic): Fluent primary progressive aphasia or semanantic variant, PPA-NF Nonfluent primary progressive aphasia
Cohort	Diagnosis	N	Family History
			Positive		Autosomal Dominant
			n	%	n	%
AD (n=267)	Dementia due to Alzheimer's disease	262	126	48.0916	40	15.2672
	Logopenic variant of primary progressive aphasia [lvPPA]	3	2	66.6667	-	-
	Mild cognitive impairment	2	2	100	-	-
FTLD-MND (n=172 )	Amyotrophic lateral sclerosis	28	6	21.4286	-	-
	Corticobasal Degeneration	12	5	41.6667	-	-
	Frontotemporal dementia, Behavioral variant [ bvFTD]	71	33	46.4789	9	12.6761
	Primary progressive aphasia-semantic variant (svPPA)	23	12	52.1739	-	-
	Primary progressive aphasia-non-fluent/agrammatic variant (navPPA)	24	11	45.8333	4	16.6667
	Frontotemporal dementia [Right variant]	3	1	33.3333	-	-
	Frontotemporal dementia and motor neuron disease	5	-	-	-	-
	Progressive supranuclear palsy	6	-	-	-	-
EOD (n= 51)	Bipolar Disorder + Dementia	10	6	60	1	10
	Neuronal Ceroid Lipofuscinosis 4B (CLN4B)	1	1	100	1	100
	Early Oset Dementia, Unspecified	34	22	64.7059	3	8.82353
	Hereditary leucoencephalopathy with Spheroid bodies	1	1	100	-	-
	Lewy Body Disease	3	2	66.6667	1	33.3333
	Parkinson's Disease	1	1	100	-	-
	Primary lateral sclerosis + optic atrophy + dementia	1	1	100	0	0
