# Supplementary material for: A neurodegenerative disease landscape of rare mutations in Colombia due to founder effects
Source: Genome Med. 2022 Mar 8;14:27. doi: 10.1186/s13073-022-01035-9 (PMC8902761; doi:10.1186/s13073-022-01035-9)
Supplement: Supplementary file 12 — Additional file 12: Table S10. Additional information of the carriers of Protein Truncating Variants (PVT) and Strictly Damaging variants (SD) in risk conferring genes. [file 13073_2022_1035_MOESM12_ESM.xlsx]

## Sheet: Additional file 10  Table S10
Additional file 10: Table S10
Additional information of the carriers of Protein Truncating Variants (PVT) and Strictly Damaging variants (SD) in risk conferring genes
AAO: Age at onset. AD: Alzheimer's disease, bvFTD: Behavioral variant of Frontotemporal dementia, navPPA: primary progressive aphasia-non-fluent/agrammatic variant, ALS: Amyotrophic lateral sclerosis, PSP: Progressive supranuclear palsy, EOD: Early onset dementia not otherwise specified, svPPA: primary progressive aphasia-semantic variant , CBD: Corticobasal Degeneration, CLN4B: Neuronal Ceroid L…
Family ID	Genome ID	Diagnosis	AAO	APOE	Family History	Disease causing variants	ABCA7	SORL1	TREM2	ADAM10
F-0003	HAIB-0277	Healthy - Related	.	E3/E3	NA					c.510G>C (p.Q170H)
F-0003	HAIB-0279	Healthy - Related	.	E3/E3	NA					c.510G>C (p.Q170H)
F-0005	HAIB-0285	AD	64	E3/E4	No			c.2710C>T (p.R904W)
F-0006	HAIB-0286	AD	59	E3/E4	Yes			c.1432G>C (p.A478P)	c.469C>T (p.H157Y) Homozygous
F-0008	HAIB-0288	Healthy - Related	.	E3/E3	NA		c.5302delC (p.L1768fs)
F-0008	HAIB-0289	Healthy - Related	.	E3/E3	NA		c.5302delC (p.L1768fs)
F-0008	HAIB-0293	Healthy - Related	.	E3/E3	NA		c.5302delC (p.L1768fs)
F-0008	HLI-0002	AD	55	E3/E4	No		c.5302delC (p.L1768fs)
F-0015	HAIB-0298	AD	52	E3/E3	No				c.469C>T (p.H157Y)
F-0018	HAIB-0299	AD	64	E3/E3	Yes				c.140G>A (p.R47H) Homozygous
F-0021	HAIB-0300	AD	61	E3/E4	Yes		c.5302delC (p.L1768fs)
F-0022	HLI-0076	AD	53	E3/E3	Yes	PSEN1 c.1247T>C (p.I416T)			c.572G>A (p.W191X)
F-0022	HLI-0084	AD	.	E3/E3	Yes	PSEN1 c.1247T>C (p.I416T)			c.572G>A (p.W191X)
F-0022	HLI-0115	AD	49	E3/E4	Yes	PSEN1 c.1247T>C (p.I416T)			c.572G>A (p.W191X)
F-0027	HAIB-0297	AD	60	E3/E3	No					c.510G>C (p.Q170H)
F-0030	HAIB-0535	bvFTD	55	E3/E3	No			c.2200G>A (p.D734N)
F-0031	HAIB-0584	AD	44	E3/E3	Yes	PSEN1 c.A839C (p.E280A)	c.2124_2130del (p.E709fs)
F-0032	HLI-0012	AD	54	E3/E3	Yes		c.5302delC (p.L1768fs)
F-0039	HLI-0014	AD	60	E3/E3	No			c.2200G>A (p.D734N)
F-0044	HLI-0017	PSP	45	E3/E3	No				c.469C>T (p.H157Y)
F-0046	HLI-0019	navPPA	48	E2/E3	Yes
F-0047	HLI-0020	AD	47	E4/E4	Yes
F-0052	HAIB-0318	AD	57	E3/E4	Yes		c.3781delC (p.P1261fs)
F-0053	HAIB-0044	AD	68	E3/E4	Yes		c.4465C>T (p.R1489X)
F-0053	HLI-0025	bvFTD	50	E3/E4	Yes		c.4465C>T (p.R1489X)
F-0054	HAIB-0245	Healthy - Related	.	E3/E3	NA				c.469C>T (p.H157Y)
F-0054	HLI-0026	AD	53	E3/E3	No				c.469C>T (p.H157Y)
F-0064	HAIB-0006	EOD	65	E3/E4	Yes		c.5302delC (p.L1768fs)
F-0069	HAIB-0547	AD	65	E3/E4	Yes				c.140G>A (p.R47H)
F-0070	HAIB-0320	EOD	58	E3/E3	Yes				c.469C>T (p.H157Y)
F-0070	HLI-0037	Healthy - Related	.	E3/E4	NA				c.469C>T (p.H157Y)
F-0072	HAIB-0321	Healthy - Related	.	E3/E4	NA				c.572G>A (p.W191X)
F-0074	HAIB-0322	AD	59	E3/E4	No		c.5302delC (p.L1768fs)
F-0075	HAIB-0019	AD	60	E3/E4	No		c.1531G>T (p.E511X)
F-0077	HLI-0041	FTD [Right variant]	63	E3/E3	No				c.140G>A (p.R47H)
F-0081	HAIB-0023	AD	62	E3/E3	No
F-0084	HAIB-0026	AD	66	E3/E4	No		c.4886C>T (p.S1629L)
F-0087	HAIB-0324	Healthy - Related	.	E3/E3	NA		c.1531G>T (p.E511X)
F-0087	HAIB-0325	AD	.	E3/E3	Yes	PSEN1 c.791C>T (p.P264L)	c.1531G>T (p.E511X)
F-0087	HAIB-0327	Healthy - Related	.	E3/E4	NA		c.1531G>T (p.E511X)
F-0087	HLI-0043	AD	52	E3/E3	Yes	PSEN1 c.791C>T (p.P264L)	c.1531G>T (p.E511X)
F-0088	HAIB-0243	Healthy - Related	.	E3/E3	NA		c.236A>C (p.N79T)			c.510G>C (p.Q170H)
F-0088	HLI-0044	AD	58	E3/E3	Yes		c.236A>C (p.N79T)			c.510G>C (p.Q170H)
F-0090	HAIB-0032	Healthy - Related	.	E3/E3	NA		c.4895C>T (p.P1632L)		c.469C>T (p.H157Y)
F-0090	HAIB-0230	Healthy - Related	.	E3/E3	NA		c.4895C>T (p.P1632L)
F-0090	HLI-0045	AD	59	E3/E3	Yes		c.4895C>T (p.P1632L)		c.469C>T (p.H157Y)
F-0090	HLI-0102	AD	63	E3/E3	Yes		c.4895C>T (p.P1632L)		c.469C>T (p.H157Y)
F-0093	HLI-0048	AD	61	E3/E4	No		c.5463+2T>C
F-0095	HLI-0050	AD	60	E3/E3	No		c.2124_2130del (p.E709fs)
F-0101	HAIB-0242	AD	84	E2/E3	Yes		c.236A>C (p.N79T)
F-0106	HAIB-0487	AD	69	E3/E4	Yes			c.2200G>A (p.D734N)	c.469C>T (p.H157Y)
F-0106	HAIB-0502	AD	67	E4/E4	Yes			c.2200G>A (p.D734N)		c.510G>C (p.Q170H)
F-0106	HAIB-0536	AD	67	E4/E4	Yes					c.510G>C (p.Q170H)
F-0116	HLI-0059	bvFTD	72	E2/E3	Yes				c.140G>A (p.R47H)
F-0120	HAIB-0496	AD	66	E4/E4	No				c.469C>T (p.H157Y)
F-0124	HAIB-0042	navPPA	74	E3/E3	Yes			c.2710C>T (p.R904W)	c.469C>T (p.H157Y)
F-0124	HAIB-0069	bvFTD	75	E3/E4	Yes				c.469C>T (p.H157Y)
F-0125	HAIB-0043	svPPA	73	E3/E4	Yes
F-0127	HAIB-0045	AD	75	E3/E4	Yes
F-0131	HLI-0064	bvFTD	75	E3/E3	No		c.5302delC (p.L1768fs)
F-0134	HAIB-0048	CLN4B	30	E3/E3	Yes	DNAJC5 c.347T>G (p.L116R)	c.2552+11_2552+58del
F-0136	HLI-0068	svPPA	62	E3/E3	Yes		c.5302delC (p.L1768fs)
F-0138	HAIB-0050	svPPA	68	E3/E4	Yes				c.469C>T (p.H157Y)
F-0143	HAIB-0054	AD	54	E3/E4	No			c.994C>T (p.R332W)	c.469C>T (p.H157Y) Homozygous
F-0145	HAIB-0056	AD	62	E3/E3	Yes		c.2194C>T (p.Q732X)
F-0146	HAIB-0057	AD	62	E3/E4	Yes		c.4208delT (p.L1403fs)
F-0168	HLI-0113	CBD	57	E3/E4	Yes				c.572G>A (p.W191X)
F-0170	HAIB-0074	AD	49	E3/E4	No			c.1432G>C (p.A478P)	c.469C>T (p.H157Y)
F-0176	HAIB-0080	AD	57	E3/E3	No		c.1776G>T (p.W592C)	c.2200G>A (p.D734N)
F-0177	HAIB-0081	AD	60	E3/E3	No		c.5794C>T (p.R1932C)
F-0179	HAIB-0083	AD	71	E3/E4	Yes		c.2611G>C (p.D871H)
F-0186	HAIB-0088	AD	50	E3/E3	No				c.469C>T (p.H157Y)
F-0188	HAIB-0091	bvFTD	66	E3/E4	Yes				c.140G>A (p.R47H)
F-0189	HAIB-0092	AD	53	E2/E3	No				c.140G>A (p.R47H)
F-0189	HAIB-0509	Healthy - Related	.	E2/E3	NA				c.140G>A (p.R47H)
F-0193	HLI-0090	AD	62	E3/E4	No				c.140G>A (p.R47H)
F-0198	HAIB-0100	AD	62	E3/E4	Yes			c.3679G>T (p.G1227C)
F-0199	HAIB-0101	AD	68	E4/E4	Yes			c.2710C>T (p.R904W)
F-0200	HAIB-0102	navPPA	68	E3/E4	Yes				c.572G>A (p.W191X)
F-0202	HAIB-0104	AD	62	E4/E4	No				c.572G>A (p.W191X)
F-0203	HAIB-0105	AD	63	E3/E4	Yes		c.2611G>C (p.D871H)
F-0209	HAIB-0108	AD	48	E3/E4	Yes				c.140G>A (p.R47H)
F-0213	HAIB-0111	AD	74	E3/E4	Yes
F-0216	HAIB-0115	AD	60	E4/E4	Yes				c.469C>T (p.H157Y)
F-0217	HAIB-0062	AD	60	E4/E4	Yes		c.2124_2130del (p.E709fs)
F-0219	HAIB-0116	AD	54	E3/E4	No				c.140G>A (p.R47H)
F-0220	HAIB-0503	AD	58	E4/E4	Yes				c.469C>T (p.H157Y)
F-0221	HAIB-0117	AD	62	E3/E3	No data		c.2611G>C (p.D871H)		c.469C>T (p.H157Y)
F-0228	HAIB-0123	AD	62	E3/E4	Yes				c.140G>A (p.R47H)
F-0231	HAIB-0126	AD	54	E3/E4	No			c.2710C>T (p.R904W)
F-0233	HAIB-0492	AD	65	E3/E4	Yes				c.140G>A (p.R47H)
F-0234	HAIB-0364	AD	54	E3/E3	Yes	PSEN1 c.488A>G (p.H163R)	c.2T>C , c.4886C>T (p.S1629L)
F-0234	HAIB-0589	AD	58	E3/E3	Yes	PSEN1 c.488A>G (p.H163R)	c.2T>C
F-0234	HAIB-0601	Healthy - Related	.	E3/E3	NA		c.2T>C
F-0236	HAIB-0129	AD	55	E3/E4	No			c.2230C>T (p.R744X)
F-0237	HAIB-0130	EOD	45	E4/E4	Yes			c.4520C>T (p.P1507L)
F-0238	HAIB-0131	AD	56	E3/E3	No		c.4886C>T (p.S1629L) Homozygous
F-0245	HAIB-0271	AD	53	E2/E4	Yes		c.2124_2130del (p.E709fs), c.4886C>T (p.S1629L)		c.469C>T (p.H157Y)
F-0249	HLI-0110	AD	55	E2/E3	Yes				c.140G>A (p.R47H)
F-0258	HAIB-0149	svPPA	59	E3/E3	Yes				c.469C>T (p.H157Y) Homozygous
F-0258	HAIB-0504	bvFTD	64	E3/E3	Yes				c.469C>T (p.H157Y) Homozygous
F-0258	HAIB-0724	bvFTD	68	E3/E3	Yes				c.469C>T (p.H157Y) Homozygous
F-0270	HAIB-0161	AD	53	E3/E4	No		c.4886C>T (p.S1629L)		c.469C>T (p.H157Y)
F-0271	HAIB-0162	svPPA	60	E3/E3	Yes			c.2710C>T (p.R904W)
F-0275	HAIB-0165	PSP	61	E3/E3	No
F-0279	HAIB-0377	AD	63	E4/E4	Yes				c.469C>T (p.H157Y)
F-0280	HAIB-0713	AD	61	E3/E4	Yes				c.469C>T (p.H157Y) Homozygous
F-0290	HAIB-0179	AD	63	E3/E3	Yes
F-0291	HAIB-0180	AD	54	E3/E3	Yes				c.469C>T (p.H157Y)
F-0296	HAIB-0186	AD	68	E3/E3	No			c.2710C>T (p.R904W)
F-0297	HAIB-0187	AD	56	E3/E3	No		c.4886C>T (p.S1629L)
F-0302	HAIB-0497	AD	77	E3/E3	Yes		c.5302delC (p.L1768fs)		c.140G>A (p.R47H)
F-0302	HAIB-0575	AD	78	E3/E4	Yes		c.5302delC (p.L1768fs)		c.140G>A (p.R47H)
F-0304	HAIB-0193	AD	58	E3/E3	No				c.469C>T (p.H157Y) Homozygous
F-0311	HAIB-0198	EOD	56	E4/E4	Yes				c.140G>A (p.R47H)
F-0319	HAIB-0205	AD	58	E3/E3	No		c.236A>C (p.N79T)
F-0326	HAIB-0211	AD	57	E3/E3	No				c.469C>T (p.H157Y)
F-0329	HAIB-0212	EOD	41	E3/E3	No data				c.594G>A (p.W198X)
F-0336	HAIB-0386	Healthy - Related	.	E3/E3	NA				c.469C>T (p.H157Y)
F-0336	HAIB-0389	Healthy - Related	.	E3/E3	NA				c.469C>T (p.H157Y)
F-0336	HAIB-0391	AD	.	E3/E3	Yes	PSEN1 c.791C>T (p.P264L)			c.469C>T (p.H157Y)
F-0336	HAIB-0395	Healthy - Related	.	E3/E3	NA				c.469C>T (p.H157Y)
F-0336	HAIB-0398	AD	.	E3/E3	Yes	PSEN1 c.791C>T (p.P264L)			c.469C>T (p.H157Y)
F-0336	HAIB-0404	AD	54	E3/E3	Yes	PSEN1 c.791C>T (p.P264L)			c.469C>T (p.H157Y)
F-0336	HAIB-0410	Healthy - Related	.	E3/E3	NA				c.469C>T (p.H157Y)
F-0336	HAIB-0413	Healthy - Related	.	E3/E3	NA				c.469C>T (p.H157Y)
F-0336	HAIB-0415	Healthy - Related	.	E3/E3	NA				c.469C>T (p.H157Y)
F-0339	HAIB-0220	AD	49	E3/E3	Yes		c.4895C>T (p.P1632L)
F-0348	HAIB-0228	AD	62	E3/E3	Yes				c.469C>T (p.H157Y), c.572G>A (p.W191X)
F-0350	HAIB-0236	bvFTD	73	E3/E3	No		c.4886C>T (p.S1629L)
F-0352	HAIB-0240	bvFTD	48	E4/E4	No data				c.140G>A (p.R47H)
F-0361	HAIB-0256	AD	55	E3/E4	No				c.140G>A (p.R47H)
F-0362	HAIB-0418	AD	64	E3/E4	Yes				c.469C>T (p.H157Y)
F-0364	HAIB-0258	bvFTD	60	E3/E4	No		c.5302delC (p.L1768fs)
F-0365	HAIB-0259	svPPA	76	E3/E3	No
F-0367	HAIB-0421	bvFTD	69	E3/E3	Yes	UBQLN2 c.724G>A (p.A242T)			c.572G>A (p.W191X)
F-0373	HAIB-0264	EOD	56	E4/E4	Yes		c.2124_2130del (p.E709fs)			c.510G>C (p.Q170H)
F-0374	HAIB-0265	AD	56	E3/E4	No				c.140G>A (p.R47H) Homozygous
F-0374	HAIB-0477	AD	61	E4/E4	No				c.140G>A (p.R47H)
F-0374	HAIB-0572	AD	67	E4/E4	No				c.140G>A (p.R47H)
F-0374	HAIB-0573	Healthy - Related	.	E2/E3	NA				c.140G>A (p.R47H)
F-0377	HAIB-0480	AD	59	E3/E3	No		c.1180_1190del (p.L396fs)
F-0377	HAIB-0611	AD	59	E3/E4	No		c.1180_1190del (p.L396fs)
F-0378	HAIB-0267	AD	59	E3/E3	No		c.2124_2130del (p.E709fs) Homozygous
F-0383	HAIB-0429	AD	65	E3/E3	Yes			c.1496C>T (p.S499L)	c.469C>T (p.H157Y)
F-0401	HAIB-0444	bvFTD	57	E2/E3	No		c.4208delT (p.L1403fs)
F-0405	HAIB-0447	bvFTD	61	E4/E4	No				c.140G>A (p.R47H)
F-0405	HAIB-0642	Healthy - Related	.	E3/E3	NA				c.140G>A (p.R47H)
F-0411	HAIB-0451	AD	59	E3/E4	Yes				c.140G>A (p.R47H)
F-0415	HAIB-0452	bvFTD	39	E3/E3	Yes	MAPT c.1189C>T (p.P397S)			c.140G>A (p.R47H)
F-0417	HAIB-0552	bvFTD	67	E3/E3	Yes				c.140G>A (p.R47H) Homozygous
F-0425	HAIB-0521	AD	58	E4/E4	No				c.469C>T (p.H157Y)
F-0426	HAIB-0605	AD	60	E4/E4	Yes				c.572G>A (p.W191X)
F-0438	HAIB-0508	AD	66	E3/E3	Yes			c.3679G>T (p.G1227C)
F-0439	HAIB-0500	CBD	59	E3/E3	No				c.140G>A (p.R47H)
F-0445	HAIB-0614	AD	50	E3/E4	Yes	PSEN2 c.487C>T (p.R163C)			c.572G>A (p.W191X)
F-0447	HAIB-0565	ALS	21	E2/E3	No				c.140G>A (p.R47H)
F-0453	HAIB-0511	ALS	69	E3/E3	No				c.469C>T (p.H157Y)
F-0455	HAIB-0530	AD	63	E4/E4	No		c.4886C>T (p.S1629L)
F-0460	HAIB-0576	bvFTD	59	E3/E3	No				c.469C>T (p.H157Y)
F-0468	HAIB-0623	svPPA	61	E2/E3	Yes				c.140G>A (p.R47H)
F-0478	HAIB-0800	AD	56	E3/E3	No				c.469C>T (p.H157Y)
F-0484	HAIB-0716	bvFTD	55	E4/E4	Yes		c.5302delC (p.L1768fs)
F-0490	HAIB-0805	bvFTD	65	E3/E3	No					c.510G>C (p.Q170H) Homozygous
F-0491	HAIB-0736	Healthy - Related	.	E3/E3	NA				c.140G>A (p.R47H)
F-0495	HAIB-0823	CBD	49	E3/E4	Yes
F-0502	HAIB-0826	bvFTD	59	E2/E3	No				c.469C>T (p.H157Y)
F-0504	HAIB-0827	ALS	58	E3/E3	Yes				c.469C>T (p.H157Y)
U-0509	HAIB-0655	Healthy - Unrelated	.	E3/E3	NA
U-0515	HAIB-0774	Healthy - Unrelated	.	E2/E3	NA				c.469C>T (p.H157Y)
U-0517	HAIB-0772	Healthy - Unrelated	.	E3/E3	NA				c.140G>A (p.R47H)
U-0518	HAIB-0771	Healthy - Unrelated	.	E3/E3	NA				c.140G>A (p.R47H)
U-0529	HAIB-0763	Healthy - Unrelated	.	E3/E3	NA				c.469C>T (p.H157Y)
U-0534	HAIB-0665	Healthy - Unrelated	.	E3/E3	NA		c.5302delC (p.L1768fs)
U-0539	HAIB-0761	Healthy - Unrelated	.	E3/E3	NA				c.572G>A (p.W191X)
U-0542	HAIB-0784	Healthy - Unrelated	.	E2/E3	NA				c.469C>T (p.H157Y)
U-0550	HAIB-0817	Healthy - Unrelated	.	E3/E3	NA				c.469C>T (p.H157Y)
U-0554	HAIB-0752	Healthy - Unrelated	.	E3/E4	NA		c.2124_2130del (p.E709fs)			c.510G>C (p.Q170H)
U-0556	HAIB-0811	Healthy - Unrelated	.	E2/E2	NA			c.2710C>T (p.R904W)
U-0560	HAIB-0674	Healthy - Unrelated	.	E3/E3	NA				c.469C>T (p.H157Y)
U-0566	HAIB-0660	Healthy - Unrelated	.	E3/E4	NA
U-0570	HAIB-0374	Healthy - Unrelated	.	E3/E3	NA				c.469C>T (p.H157Y)
U-0570	HAIB-0375	Healthy - Unrelated	.	E3/E3	NA				c.469C>T (p.H157Y)
U-0572	HAIB-0647	Healthy - Unrelated	.	E3/E3	NA				c.469C>T (p.H157Y)
U-0574	HAIB-0675	Healthy - Unrelated	.	E3/E3	NA			c.6550G>A (p.A2184T)
U-0575	HAIB-0747	Healthy - Unrelated	.	E3/E3	NA					c.510G>C (p.Q170H)
