# Supplementary material for: A neurodegenerative disease landscape of rare mutations in Colombia due to founder effects
Source: Genome Med. 2022 Mar 8;14:27. doi: 10.1186/s13073-022-01035-9 (PMC8902761; doi:10.1186/s13073-022-01035-9)
Supplement: Supplementary file 13 — Additional file 13: Table S11. Homozygosity by descent (HBD) in carriers of disease causing and risk conferring variants. [file 13073_2022_1035_MOESM13_ESM.xlsx]

## Sheet: Additional file 11 Table S11
Additional file 11: Table S11
Homozygosity by descent (HBD) in carriers of disease causing and risk conferring variants.
Gene	Gene Locus (hg19)	dbSNP	Coding Change	Fam ID	IND-ID	Chromosome	Start	End	length of HBD (bp)	length of HBD (cM)
FIG4	chr6:110,012,424-110,146,634	rs121908287	c.122T>C (p.Ile41Thr)	F-0144	HAIB-0055	6	87728162	114023792	26295630	26.04
TBK1	chr12:64,845,840-64,895,899	rs772820487	c.1717C>T (p.Arg573Cys)	F-0003	HAIB-0272	12	29551560	95361610	65810050	60.58
				F-0003	HLI-0001		29551560	95361610	65810050	60.58
ABCA7	chr19:1,040,102-1,065,570	rs547447016	c.2124_2130del (p.Glu709fs)	F-0378	HAIB-0267	19	1038222	1310136	271914	1.39
		rs184590335	c.4886C>T (p.Ser1629Leu)	F-0238	HAIB-0131		260912	2166994	1906082	7.64
ADAM10	chr15:58,888,510-59,042,177	rs61751103	c.510G>C (p.Gln170His)	F-0490	HAIB-0805	15	29426782	59827578	30400796	38.79
TREM2	chr6:41,126,244-41,130,924	rs75932628	c.140G>A (p.Arg47His)	F-0374	HAIB-0265	6	40344526	42117494	1772968	3.95
				F-0417	HAIB-0552		55191223	79190142	23998919	11.51
				F-0018	HAIB-0299		40710476	42454761	1744285	4.18
		rs2234255	c.469C>T (p.His157Tyr)	F-0143	HAIB-0054		40881616	41250466	368850	0.31
				F-0258	HAIB-0724		10878371	44154325	33275954	43.01
				F-0258	HAIB-0504		10878371	47982317	37103946	47.37
				F-0258	HAIB-0149		10878371	42099435	31221064	38.74
				F-0280	HAIB-0713		40757439	41199532	442093	0.47
				F-0304	HAIB-0193		40757439	41216334	458895	0.49
				F-0006	HAIB-0286		19453594	47228912	27775318	34.25
